# Supplementary material for: First Report of the Yezo Virus Isolates Detection in Russia
Source: Viruses. 2025 Aug 15;17(8):1125. doi: 10.3390/v17081125 (PMC12390643; doi:10.3390/v17081125)
Supplement: Supplementary file 1 [file viruses-17-01125-s001.zip]

Archive with 1 entries (1 files):
- viruses-3745335-supplementary.pdf
